# Supplementary material for: Perspectives of GCSE students attending a psychiatry summer school in south London
Source: BJPsych Bull. 2021 Apr;45(2):114–9. doi: 10.1192/bjb.2020.76 (PMC8112016; doi:10.1192/bjb.2020.76)
Supplement: Supplementary file 1 [file S2056469420000765sup001.zip]

Archive with 7 entries (7 files):
- S2056469420000765sup001.pdf
- S2056469420000765sup002.pdf
- S2056469420000765sup003.pdf
- S2056469420000765sup004.pdf
- S2056469420000765sup005.pdf
- S2056469420000765sup006.pdf
- S2056469420000765sup007.pdf
